# Supplementary material for: Significance of the lobe-specific emphysema index to predict prolonged air leak after anatomical segmentectomy
Source: PLoS One. 2019 Nov 5;14(11):e0224519. doi: 10.1371/journal.pone.0224519 (PMC6830768; doi:10.1371/journal.pone.0224519)
Supplement: S1 File — (XLSX) [file pone.0224519.s001.xlsx]

## Sheet: Sheet3
No	Age	Sex	Target Lobe	CTD indwelling time	Pleurodesis	Final Result	Target Lobe	HD	Height (cm)	Weight(kg)	Total volume	LAA Ratio	RUL Volume	RUL Ratio	RML Volume	RML Ratio	RLL Volume	RLL Ratio	LUL Volume	LUL Ratio	LLL Volume	LLL Ratio
1	71	M	4	2	0	0	4	9	169	52	3773.3	0.339226	1032.5	0.290557	614	0.374593	393.9	0.203097	1412	0.368272	320.9	0.467435
2	59	F	4	3	0	0	4	4	154	55	3631.1	0.694005	756.2	0.370272	251.3	1.63152	1008.7	0.584911	862.4	0.660946	752.5	0.890365
3	63	M	4	3	1	1	4	7	168	71	5316.2	1.76818	0	0	680.9	2.71699	1876	1.40725	1377.5	2.19238	1381.8	1.36778
4	69	F	4	4	1	1	4	8	151	61	4344.6	2.55259	855.4	1.84709	385.3	3.73735	1059.4	2.91675	1028.2	2.6065	1016.3	2.26311
5	55	F	3	2	0	0	3	6	151	54	4403	0.229389	723	0.456432	676	0.325444	985	0.071066	1227.6	0.228087	791.4	0.138994
6	74	F	4	2	0	0	4	3	156	64	4300.7	0.702211	724.5	0.276052	319.1	0.689439	1264.7	1.00419	928.3	0.603253	1064.1	0.723616
7	70	M	4	4	1	1	4	7	165	69	6228.3	4.90342	1002.5	2.74314	898.9	9.97886	1472.6	4.69238	1544	4.6956	1310.3	3.55644
8	63	F	3	3	0	0	3	4	149	56	2273.3	0.0351911	427.6	0.0233863	298.9	0.033456	545.5	0.0183318	591.5	0.0676247	409.8	0.0244021
9	56	M	3	2	0	0	3	3	160	62	5601.7	3.36148	971.5	3.46886	65.4	5.8104	1953.4	3.23538	1135.2	5.01233	1476.2	2.07966
10	69	F	3	4	0	0	3	5	156	71	3939.2	0.850426	1105.9	0.614884	377.3	1.13968	1046.6	0.439518	666.5	2.0105	742.9	0.592274
11	73	M	3	4	0	0	3	6	164	64	4669.2	0.6318	876.7	0.832668	417.7	1.26885	1212.5	0.22268	1391.2	0.848189	771.1	0.311244
12	54	M	4	4	1	1	4	9	170	61	5589.7	1.26662	981.7	0.804726	369.4	3.14023	1497.6	0.373932	1296.9	2.7373	1444.1	0.706322
13	80	M	4	4	0	0	4	5	170	64	4429.7	1.05425	543.6	0.459897	485.9	1.37888	1100.8	0.399709	1197.3	1.38645	1102.1	1.49714
14	75	F	5	2	0	0	5	3	157	61	3128.2	0.0479509	666.6	0.0150015	394.1	0	768.9	0.0130056	690.7	0.0289561	607.9	0.180951
15	42	M	3	2	0	0	3	3	173	61	4848.2	0.866301	893.6	0.525962	455.4	1.29556	1194.5	0.301381	1189.3	1.6144	1115.4	0.771024
16	67	M	4	7	0	1	4	8	166	66	4229.8	16.3	923.3	17.6	409.5	19.4	919.4	13.4	1099.4	18.5	878.2	13.8
17	65	M	4	3	0	0	4	4	165	81	4833.5	0.858591	779.3	0.436289	512.2	1.21046	1303.6	0.79012	1122.2	0.944573	1116.2	0.985486
18	37	F	1	3	0	0	1	3	154	55	3456.7	0.112824	483.7	0.0826959	587.5	0.238298	791.5	0.0252685	787.9	0.190379	806.1	0.0496216
19	80	M	1	7	1	1	1	8	160.8	67.4	3093.9	0.520379	805.1	0.60862	228.5	0.700219	689.7	0.15949	846.7	0.921224	523.9	0.133613
20	45	F	4	2	0	0	4	4	153.5	58.3	3952.9	2.53232	630.8	0.285352	410.7	19.4789	1031.1	0.116381	778.6	1.34857	1101.7	0.599074
21	77	F	4	3	0	0	4	4	161	57	4088.9	0.205434	758.2	0.276972	352	0.255682	1201.7	0.183074	1004.4	0.228992	772.6	0.11649
22	54	F	4	5	0	1	4	6	165.2	46.5	4378.9	11.6	711.9	13.4	334.6	17.4	1215.9	6.1	931.2	17.8	1185.3	9.7
23	68	M	4	2	0	0	4	4	170	83	5608.9	0.520601	1110.2	0.180148	560.3	0.642513	1378.9	0.464138	1304	0.490798	1255.5	0.860215
24	40	F	4	4	0	0	4	5	160.6	49.1	4719.7	0.4	860.3	0.2	530.9	0.8	1161.4	0.4	1249	0.3	918.1	0.3
25	64	M	3	3	0	0	3	5	163.6	68.6	3414.2	0.36026	836.4	0.107604	621.6	0.868726	453.6	0.0440917	780.8	0.678791	721.8	0.0692713
26	57	F	3	3	0	0	3	5	154.4	51.5	4318.8	0.349634	521.3	0.153462	584.8	0.530096	1223.1	0.286158	881.5	0.510493	1108.1	0.288783
27	75	F	5	4	1	1	5	7	162	62.3	5123.7	3.13641	910.9	3.13975	538.5	5.2182	1550.1	2.91594	703.3	2.23233	1420.9	3.03329
28	45	F	5	3	0	0	5	4	161	52	4601.3	7.63915	796.8	8.04468	378.8	12.4604	1245	4.89157	1086	11.0129	1094.7	5.45355
29	62	F	2	5	1	1	2	9	157	67	2209.2	2.7	442.9	2.5	402.5	5.4	461.2	1.5	575.4	3.1	327.2	0.9
30	56	F	3	4	0	0	3	7	153	57	4584.4	5.54925	771.9	2.16349	522	3.90805	1044.6	0.545663	1077.6	4.63066	1168.3	13.8406
31	64	F	2	5	1	1	2	9	161	56.5	5150.3	7.9374	1046	8.26004	391.6	8.06946	1246.7	8.47838	1354.9	11.2776	1111.1	2.90703
32	46	F	4	3	0	0	4	8	165.5	57.2	4180.2	0.188986	712.7	0.196436	343.8	0.232693	1179.6	0.161072	982	0.264766	962.1	0.124727
33	68	F	3	2	0	0	3	7	158.3	59	2213.3	0.234943	637	0.251177	160.4	1.12219	411.8	0.0485673	557.5	0.251121	446.6	0.0447828
34	85	F	5	2	0	0	5	7	138.6	41.3	2213.3	0.239461	625.6	0.223785	150.3	1.33067	433.3	0.0461574	551.3	0.272084	452.8	0.0441696
35	66	F	5	2	0	0	5	4	154	56	3607.6	0.44628	659.5	0.773313	221.9	1.93781	1101	0.127157	841.9	0.486994	783.3	0.153198
36	64	F	4	5	0	1	4	12	161	47	4705.2	1.95953	836.3	1.61425	434.6	4.57892	1266.4	0.963361	1090.4	3.0631	1077.5	1.22506
37	70	M	4	5	0	1	4	12	167	69	4394.8	3.78857	587.2	4.27452	461.9	11.431	1215.3	1.77734	1183.4	4.79128	947	1.08765
38	73	M	1	3	0	0	1	6	167	72	5874.7	1.60349	945.5	1.19513	652.9	2.37402	1449.9	1.17249	1582.4	2.50885	1244	0.860129
39	39	M	5	6	0	1	5	14	177	92	5583.7	1.43	902.1	0.565348	660	2.84848	1432.5	0.69808	1130.9	1.4148	1458.2	2.06419
40	62	F	4	2	0	0	4	6	150	55	3331.5	0.14	768.4	0.195211	270.1	0.33321	860.3	0.0929908	758.4	0.145042	674.3	0.074151
41	63	F	1	3	0	0	1	4	160	65	4408	2.59	853.9	2.17824	434.1	7.02603	1007.8	0.823576	1084.4	3.90077	1027.8	1.42051
